# Supplementary material for: Prohormone convertase 1/3 deficiency causes obesity due to impaired proinsulin processing
Source: Nat Commun. 2022 Aug 13;13:4761. doi: 10.1038/s41467-022-32509-4 (PMC9376086; doi:10.1038/s41467-022-32509-4)
Supplement: Supplementary file 4 — Source Data [file 41467_2022_32509_MOESM4_ESM.xlsx]

## Sheet: 1a
Hypothalamus
Pcsk1 fl/fl	UBC-CreERT2 Pcsk1 fl/fl
1	0.01
1.08	0
0.92	0.01
1.15	0.02
0.66	0.1
1.19	0.01
Islets
Pcsk1 fl/fl	UBC-CreERT2 Pcsk1 fl/fl
0.96	0
0.93	0
1.11	0
0.95	0.04
1.08	0.2
0.97	0

## Sheet: 1b
	Upper half: anti PC1/3 N-terminal (1BF). Note: lowest band is unspecific and always appeared when using this batch of antibody (communicated by Iris Lindberg). We subsequently used antigen-purified batch of same antibody (provided by Richard E. Mains) and this band disappeared in other samples (e.g. see Fig 3b)
	Lower: actin

## Sheet: 1c
	pre		post
	Pcsk1 fl/fl	UBC-CreERT2 Pcsk1 fl/fl	Pcsk1 fl/fl	UBC-CreERT2 Pcsk1 fl/fl
	0.628395	0.596052	0.522107	0.660367
	0.753984	0.642499	0.663424	0.766853
	0.744389	0.780393	0.663675	0.783941
	0.712699	0.493156	0.638224	0.922056
	0.735103	0.73894	0.83542	0.759868
	0.760406	0.775063	0.667137	0.858783
	0.528431	0.721979	0.582731	0.63343
	0.589367	0.671697	0.666285	0.683732
	0.505474	0.528341	0.626629	0.812378
	0.675494	0.589844	0.674746	0.684502
	0.643606	0.732961	0.696239	0.740976
	0.701894	0.679369	0.710395	0.744883
	0.578828	0.594256	0.655275	0.725458
		0.616695		0.696066

## Sheet: 1d
male	Pcsk1 fl/fl									UBC-CreERT2 Pcsk1 fl/fl
woa	mouse 1	mouse 2	mouse 3	mouse 4	mouse 5	mouse 6	mouse 7			mouse 1	mouse 2	mouse 3	mouse 4	mouse 5	mouse 6	mouse 7	mouse 8	mouse 9
8	24.21	20.89	24.54	25.33	21.94	24.6	24.36			23.16	24.18	24.77	25.99	23.98	26.3	23.04	19.66	22.41
12	29.59	26.02	27.148	27.88	24.71	30.15	30.37			32.4	36.3	34.42	32.01	30.67	30.29	33.71	26.92	33.15
16	32.84	27.68	28.99	29.79	27.52	31.51	31.09			38.35	45.58	34.23	43.84	35.88	38.16	36.24	31.7	37.43
20	33.23	29.42	31.75	31.34	28.71	34.43	33.96			41.74	48.37	45.6	47.97	41.27	43.8	37.78	40.37	44.11
24	35.42	31.82	33.04	34.21	30.94	37.03	35.19			47.27	51.63	49.69	50.12	46.35	49.41	40.37	45.26	47.3
28	35.48	33.13	34.06	33.97	31.92	37.98	34.22			49.23	53.49	52.5	51.68	47.722	51.97	42.2	47.92	44.27
32	35.72	33.62	35.4	35.24	33.31	39.42	36.79			50.89	53.12	57.09	52.49	49.76	51.87	45.16	50.2	46.23
36	34.9	34.5	36.5	36.2	35.4	40.9	36.6			51.6	53.9	58.9	54.2	50.6	51.3	45.7	50.4	47.5
40	36.2	35.7	37.7	37.1	36.1	41.7	38.9			52.4	55.2	60.6	55.3	51.8	54.9	47.5	52.5	49.3
44	37.6	38.4	39.7	32.5	38.5	42.5	39.7			54.1	59.1	62.5	57.3	55.1	57.7	49.3	52.8	52.1
48	37	38.9	39.4	33	39.8	43.3	39.1			49	57.8	61.7	54.7	53	52.4	48.6	53.9	51.8
52	37.6	37.6	38.93	32.67	38.97	41.42	39.28			47.7	58.4	60.7	54.2	53.47	50.42	49.71	53.01	50.58
female	Pcsk1 fl/fl																UBC-CreERT2 Pcsk1 fl/fl
woa	mouse 1	mouse 2	mouse 3	mouse 4	mouse 5	mouse 6	mouse 7	mouse 8	mouse 9	mouse 10	mouse 11	mouse 12	mouse 13	mouse 14			mouse 1	mouse 2	mouse 3	mouse 4	mouse 5	mouse 6	mouse 7	mouse 8	mouse 9	mouse 10	mouse 11	mouse 12
8	20.25	19.16	18.49	19.86	18.5	17.62	18.04	18.4	19.46	20.74	18.91	19.24	18.49	20.19			17.87	20.06	19.09	18.2	19.68	22.16	19.92	20.78	19.94	21.46	17.58	15.6
12	23.94	22.64	22.49	23.84	23.72	21.66	21.72	20.82	23.8	23.74	21.53	24.34	22.54	25.75			24.6	28.97	27.44	30.83	26.1	32.06	28.6	31.25	25.97	25.36	25.18	20.67
16	29.15	23.54	25.01	27.84	23.28	22.39	22.11	20.98	23.2	23.69	22.95	23.51	22.15	25.62			33.45	40.31	30.95	41.15	34.23	39.27	33.33	40.69	33.4	34.7	29.04	24.29
20	29.78	24.51	29.09	29.06	24.9	25.21	22.89	21.76	23.57	24.14	23.82	25.36	23.77	25.86			39.37	47.5	40.22	49.18	38.53	45.39	37.21	46.46	39.6	41.08	37.16	29.26
24	28.12	26.95	30.15	30.08	25.96	26.17	23.93	23.86	24.2	25.05	24.39	25.77	24.77	28.12			43.28	51.12	42.63	51.1	44.59	51.72	43.05	52.55	45.94	46.8	41.06	34.6
28	29.41	29.12	33.21	33.22	26.02	24.85	26	23.29	26.66	25.08	24.28	27.41	25.17	27.69			49.53	53.96	46.71	52.18	48.21	55.45	46.18	57.66	50.91	51.2	45.03	39.57
32	33.88	36.76	35.71	37.77	27.2	25.49	23.99	23.16	not mesured	25.58	28.08	29.24	26.85	27.85			51.39	57.88	49.89	53.64	51.21	not measured	not measured	not measured	53.77	51.46	48.28	43.11
36	36.78	35.99	38.49	38.54	28.33	25.37	26.3	23.7	29.1	26.2	29.1	29.9	27.4	28.7			53.32	61.22	52.72	53.77	49.4	55.2	53.7	58	56	52.5	50.3	44
40	39.47	36.74	40.15	39.94	28.26	26.35	25.4	24.7	31.7	28.1	29.2	33.1	28.6	29.8			53.31	62.97	52.21	52.69	51.1	56.8	53.8	59.5	58.7	51.7	52.2	48.4
44	39.47	36.74	40.15	38.86	29.23	26.23	27.7	26.3	34.4	29	32.5	31.4	28.1	29.8			54.33	62.86	52.79	52.44	53.3	59.4	59.4	62.2	60.4	52.1	54	50.5
48	36.67	40.02	40.05	39.07	31.32	25.24	24.5	26.9	36.5	27.4	31.6	33.3	27.5	30.4			55.58	63.79	52.42	51.33	53.7	57.3	55.4	62.9	58.7	50.7	52.1	51.2
52	36.73	40.28	40.15	39.5	32.03	25.96	25.4	26.9	36.5	29.1	31.59	30.18	28.44	30.71			56.17	63	53.33	52.01	54.3	57.9	57	65.7	59.08	52.05	51.23	49.47

## Sheet: 1e
male	Pcsk1 fl/wt															Pcsk1 fl/fl															UBC-CreERT2 Pcsk1 fl/wt															UBC-CreERT2 Pcsk1 fl/fl
min	mouse 1	mouse 2	mouse 3	mouse 4	mouse 5	mouse 6	mouse 7	mouse 8	mouse 9	mouse 10						mouse 1	mouse 2	mouse 3	mouse 4	mouse 5	mouse 6	mouse 7									mouse 1	mouse 2	mouse 3	mouse 4	mouse 5	mouse 6	mouse 7	mouse 8	mouse 9	mouse 10	mouse 11	mouse 12				mouse 1	mouse 2	mouse 3	mouse 4
0	6.5	6.5	6.9	7.7	8.25	7.25	6.9	8.3	9.4	7.7						6.2	7.4	5.8	6.3	6	7.7	6.1									8.1	4.1	5.2	8.2	7.6											7.9	10.8	9.9	10.9
15	20.65	16.2	16.9	17.8	9.7	7.95	6.6	15.4	16.35	17.85						14.25	17	14.65	15	16.8	15.45	15.6									18.15	14.75	13.5	16.7	17.75											21	25.3	21.4	21.1
30	19.1	17.05	13.6	17.15	13.15	9.35	7.3	15.85	16.4	18.45						13.45	12.5	12.9	13.45	18.25	16.2	12.85									15.75	12.3	9.2	16	15.6											24.0667	24.8667	24.3	25.8
60	11.9	9.4	10	11.6	10.15	11.35	10.15	11.15	10.05	13.15						8.5	7.65	10.6	7.9	11	7.5	9.1									11.45	8.35	6.55	11.55	10.4											21.85	25.55	20.65	43.4
90	7.4	6.7	8	9.3	8.4	8.75	8.3	8.7	6.8	10.6						8.7	6.9	8.6	7.4	7.8	8.4	7.9									10.1	5.9	6.3	9.3	9.2											17.8	20.05	21.7	42.5
120	6.55	6.7	8.4	8	7.2	7.7	7	7.6	7.7	7.4						7.3	7.1	8.7	6.3	7.1	6.9	7.1									9.8	4.8	5.2	7.9	7.8											16.2	19.95	19.5	27.3
female	Pcsk1 fl/wt															Pcsk1 fl/fl															UBC-CreERT2 Pcsk1 fl/wt															UBC-CreERT2 Pcsk1 fl/fl
min	mouse 1	mouse 2	mouse 3	mouse 4	mouse 5	mouse 6	mouse 7	mouse 8	mouse 9	mouse 10						mouse 1	mouse 2	mouse 3	mouse 4	mouse 5	mouse 6	mouse 7									mouse 1	mouse 2	mouse 3	mouse 4	mouse 5	mouse 6	mouse 7	mouse 8	mouse 9	mouse 10	mouse 11	mouse 12				mouse 1	mouse 2	mouse 3	mouse 4
0	6.5	6.3	5.8	5.8	5.6	6.5	7.3									4.7	6.6	5.8													7.6	6.1	6.3	8.1												6.9	7.2	11.2	9.7
15	10.55	11.7	12.65	12.15	14.9	11.7	17.15									14.15	10.8	19.15													14.4	9.35	14.6	17.2												20.6	19.8	19.15	22.25
30	8.8	9.9	10.1	9.75	9.55	8.85	11.35									12.85	12.35	10.35													12.6	11.5	9.3	11.3												23.6	15.4	21.6	23.4
60	6.1	6.8	6.9	7.3	6.7	7.3	8.1									7.2	9.5	6.9													9.6	7.8	7.7	7.3												16.55	10.95	21.8	23.5
90	5.7	6.4	5.7	6.1	6.5	6.4	6.6									5.7	7.1	6													6.8	6.8	6.6	6.9												11.85	7.3	19	20.2
120	5.7	5.6	5.2	5.25	4.8	5.6	5.7									5.3	6.6	5.4													6.7	4.8	5.8	6.1												8.6	5.5	16.75	17.45
[truncated: 8 more columns]

## Sheet: 1f
	Note: Immuno-reactive band in Mark12 is insulin beta-chain
	Upper: actin
	Lower: Dako A0564 insulin

## Sheet: 2a
male	Nes-Cre tg/0 Pcsk1 wt/wt																											Nes-Cre tg/0 Pcsk1 fl/wt
woa	mouse 1	mouse 2	mouse 3	mouse 4	mouse 5	mouse 6	mouse 7	mouse 8	mouse 9	mouse 10	mouse 11	mouse 12	mouse 13	mouse 14	mouse 15	mouse 16	mouse 17	mouse 18	mouse 19	mouse 20	mouse 21	mouse 22	mouse 23	mouse 24	mouse 25			mouse 1	mouse 2	mouse 3	mouse 4	mouse 5	mouse 6	mouse 7	mouse 8	mouse 9	mouse 10	mouse 11	mouse 12	mouse 13	mouse 14	mouse 15	mouse 16	mouse 17	mouse 18	mouse 19	mouse 20	mouse 21	mouse 22
4	20.8	15.2	16.9	18.5	14.6	14.6	15.6	11.7	15.2	14.2	15.5	15.4	18.2	13.1	11.9	12.7	10.9	13.1	18.1	9.6								20.6	19.2	13.9	16.5	22.3	14.9	13.6	14.3	15.3	15.8	17.2	15.8	9.8	27.6	20.1	21	19.5	12.7	13.9	10.2	12.2	15.3
8	25.5	20.4	23.1	27.7	24.4	22.8	24	20.6	22.5	22.9	27	26.8	27.8	24.1	22.9	23.8	22.9	25.4	26.2	19.1								25.8	26.1	24	23.8	29.8	22.8	25.4	24	24.7	22.9	24.2	24.8	20.4	25	27.7	26.9	28.3	24.2	24.5	22	22.1	26.5
12	30.1	24.6	25	32.4	28.5	28.1	29.3	24.7	27.1	26.9	32.2	31	30.9	27.5	27.5	28.1	27.9	30.2	30.5	24.3								30.8	28.1	26.3	25.5	34.2	26.9	29.3	28.9	27.5	27.7	30	30.4	24.5	29.4	33.8	32.2	32.8	28.8	29.3	26.8	26.4	30.3
16	35.3	28	27.5	33.2	32.5	29.5	34	27.5	29.3	30.2	37.1	35.2	33.7	29.6	31	31.6	32.6	31.7	35.1	26								37.6	32.1	30.8	29	34.2	30.2	32.6	33.5	30.1	33.7	35.4	35.1	26.4	32.2	38.6	38.1	39.2	30.8	32.9	29.6	29.5	34.9
20	38.6	28.7	29.6	36.8	34.4	31.9	38.8	29.1	32.3	35.4	40.5	39.2	37.8	32.1	34.4	33.3	35.7	34.9	40.5	27.1								41	36.4	34.6	31.6	39.8	32.9	36.3	37.9	32.7	39	38.6	38.5	28.9	36.4	41.3	41.4	42.8	33.1	35.6	31.4	34.1	39.9
24	41.9	31.5	31.4	38	37.1	31.8	42.1	31.7	33.3	39.4	43.6	40.9	39.9	33.7	35.4	35.9	36.9	36.1	43.9	28.6								45.6	37.6	36.3	33.8	39.1	36.3	39.1	39.9	36	42.6	41.2	41.6	31.2	36.9	45.2	45.6	46.3	34.2	39.2	33	37.4	44.9
28	43.4	33.1	33.6	41.8	39.7	31.4	45.4	34.1	35.4	41.4	42.1	42.5	42.9	34.8	36.9	36.3	38	37.9	48.6	28.5								47.5	40.5	37.8	36	42.8	37.5	41.8	42.8	38.3	46.4	44.2	44.2	32.7	38.8	47.5	47.5	48.3	35.2	40	33.7	40.8	50.5
32	46.2	33.8	35.9	45.9	42	33	47.4	37.7	38	44.5	43.5	45.2	46.2	36.8	39.9	38.7	40.6	39.5	52.8	29.5								49.9	41.7	38.3	37.7	47.6	38.4	42.6	44.4	39.1	49.7	46.6	46.1	35.4	41.1	50.2	49.8	50.8	37.4	43.2	35.9	44.8	52.7
36	47.5	34.9	35.6	44.6	41.8	32.4	49.7	39.1	38.9	46.1	46.8	46.4	47.9	37.9	41.8	39.7	41.7	41.9	53	29								51.2	41	39.5	36.1	47.7	39.8	44.3	45.8	42	51.4	48.5	48.9	37.7	41.2	52.4	52.2	52.3	36.9	45.4	36.8	47	54.3
40	48.1	34.8	37.7	46.9	42.8	35.3	50.4	39	37.9	48.4	47.2	47.6	48.9	40.5	42.2	40.8	43.3	42.3	54.4	30.4								51.3	42.7	41	37.6	51	39.8	45.7	47.8	44.8	52	50	46	37.9	42	50.1	53	52.7	37.7	47.2	37.9	46.3	54.2
44	49.8	35.7	38	48	43.9	37.9	50	41.8	39.1	50.2	47.6	48.1	48.3	41	42.1	41.4	44.1	41.1	54	30.3								53	44.6	42.2	38.5	52.6	42	47.2	48.9	46.9	52.8	51.9	49.8	39.5	42.1	51.3	53.9	52.6	38.7	48.3	39.6	48	55.5
48	51.2	36.4	39.5	49.1	44.1	38.7	50.6	43.1	40.1	48.7	47.3	50.7	49.5	41.4	43.5	43.7	45.5	42.2	52.2	29.4								52.9	45.4	41.8	38.8	52.6	41.6	47.9	49.6	48.9	54.2	53	51	40.7	43.5	53.1	54.6	53.5	38.9	51.2	39.4	48.1	56.3
52	51.8	36.1	36.5	49.4	45.2	39.7	50.7	45.5	40.5	50.8	48.6	51.8	48.9	39.8	44.8	42.5	44.7	43.6	54.1	29.1								51.1	43.4	42.1	38.8	53.7	41.8	44.5	48.7	49.9	55.3	53.9	52.8	41.2	45	52.9	54	52.6	39.6	50.6	38.8	48.8	57.1
female	Nes-Cre tg/0 Pcsk1 wt/wt																											Nes-Cre tg/0 Pcsk1 fl/wt
woa	mouse 1	mouse 2	mouse 3	mouse 4	mouse 5	mouse 6	mouse 7	mouse 8	mouse 9	mouse 10	mouse 11	mouse 12	mouse 13	mouse 14	mouse 15	mouse 16	mouse 17	mouse 18	mouse 19	mouse 20	mouse 21	mouse 22	mouse 23	mouse 24	mouse 25			mouse 1	mouse 2	mouse 3	mouse 4	mouse 5	mouse 6	mouse 7	mouse 8	mouse 9	mouse 10	mouse 11	mouse 12	mouse 13	mouse 14	mouse 15	mouse 16	mouse 17	mouse 18	mouse 19	mouse 20	mouse 21	mouse 22
4	18.1	14.1	13.2	17.5	9.7	10.6	9.7	15.8	8.6	14.4	14.3	13.5	15.5	13	14.9													18.1	19.1	17.4	14.1	16.1	12.8	18.8	7.1	11.7	10.6	15	13.1	8.1	9.8	9.7	10.1	14.3	14.5	14.4	14.1	13.2	14.5
8	22.5	20.4	18.8	22.3	18.7	19.1	19.2	22	18.7	20.5	20.4	19.7	19.7	19.9	21													20.9	21.5	21.9	18	17.8	16.1	23.5	18.5	19.3	18.2	17.6	18.2	18.2	19.4	19.3	20.5	21	18.6	20.5	20.1	19	21.7
12	26.9	22.7	20.5	27.7	21.9	22.2	22.1	24.4	22.5	23.6	22.7	21.7	22.4	23.9	24.6													24	23.6	24.5	20.5	20.2	17.1	27.3	21.8	21	21.98	20.1	20.7	21.2	23.5	23.4	24.1	22.8	22.6	24	21.8	22.3	26.1
16	28.5	26.8	22	29.5	23.4	25.3	22.6	28.1	23.8	25.8	25.5	26.9	25.9	25.3	30.3													31.6	25.8	26.4	24.3	21.4	19.8	30.5	22	21.3	22.3	22	20.8	23.7	24.5	25.6	25.7	24	23.6	26.4	25.9	23.2	29
20	30.6	30.2	23.4	35.4	25.1	27.4	26	32.7	26.2	29.9	27.4	29.1	29.6	26.3	32.2													30.6	27	28.3	23.7	23.7	20.3	36.1	24	23.1	24.2	23.3	23.3	26.4	27	27.3	28.8	26.1	25.6	29.7	27.5	24.3	34
24	37.8	28.7	24.4	37.8	25.7	31.4	25	36.6	26	29.3	29.6	31.3	33.7	27.1	35.3													32.1	29.4	32.8	26.6	24.2	20.4	37.7	25.5	24.7	24.7	25.1	25.8	27.5	29.9	28.2	30.2	29.3	24.3	31.6	28.7	25.7	36.8
28	38.3	35.1	24.9	41.4	27.2	33.3	26.4	37.4	27.2	30.5	29.7	33.2	35.6	28.1	36.4													34.3	31.3	34.5	27.3	27.5	23	41.2	25.5	24.8	24.4	27.2	25.1	29.3	28.2	30.4	34.5	28.2	26.8	34.9	31.6	26.1	40.8
32	42.1	36.6	26.6	42.5	30.9	36.1	29.7	41.2	27.3	32.8	29.4	33.2	39.3	30.2	38.7													36.4	30.9	36.8	26.8	29.5	23.6	43.6	26.2	26.7	25.9	29.1	27.6	32.2	28.5	31.5	36.1	27	27.5	38.1	35.9	33.3	42.4
36	47.1	38.8	30.1	44.2	29.5	39.1	30.2	43.1	29.9	35.5	30.3	36.2	40.9	32.4	40.3													38.7	30.7	40	25.6	32.2	25.1	44.2	26.2	28.5	25.6	30.5	28.8	33.6	29.6	34.3	39.5	32.5	31.7	42.4	38.5	33.3	44.5
40	48	40.1	32.9	43.7	31.3	37.1	28.5	42.8	29.5	34.8	30.8	36.7	43.2	34.3	40.1													38.8	32.1	41.6	26.3	34.7	27.8	45.8	26.8	28.7	26.6	30.2	29	35	29.2	34.9	37.8	32.1	32.9	44.1	38.4	32.1	44.9
44	54.2	41.5	30.3	44	33.8	35.8	28.6	45	31.3	36.4	31.7	37.3	45.6	37	40.3													39.6	31.6	40.6	27.3	35.5	27.5	46.9	26.7	29.9	29	30.1	29.7	36.5	30.5	37.1	41.2	36.6	35.5	47.1	41	36.4	47.2
48	54.2	42	33.7	45	36.3	34	30	45.9	32.8	38.7	32.7	36.5	45.4	39.3	39.1													41.1	34	41	28.6	37.9	29	45.9	26.9	32.2	29.5	32	29.9	39.6	30.7	36.8	40.2	36.6	36.6	49.6	42.1	36.8	49
52	47.8	38.8	30	46.2	37	35.7	33.2	45.9	31.9	39.5	31.3	37.6	46	40.8	40													40.5	33.9	40	28	39.2	30.4	43.2	28.5	33.5	28.3	27.3	31.1	39.9	30.7	38.5	44	39.1	36.3	49.7	45.5	41.7	49.7
[truncated: 39 more columns]

## Sheet: 2b
male	Pcsk1 fl/fl																																						Chat-Cre tg/0 Pcsk1 fl/fl
woa	mouse 1	mouse 2	mouse 3	mouse 4	mouse 5	mouse 6	mouse 7	mouse 8	mouse 9	mouse 10	mouse 11	mouse 12	mouse 13	mouse 14	mouse 15	mouse 16	mouse 17	mouse 18	mouse 19	mouse 20	mouse 21	mouse 22	mouse 23	mouse 24	mouse 25	mouse 26	mouse 27	mouse 28	mouse 29	mouse 30	mouse 31	mouse 32	mouse 33	mouse 34	mouse 35	mouse 36			mouse 1	mouse 2	mouse 3	mouse 4	mouse 5	mouse 6	mouse 7	mouse 8	mouse 9	mouse 10	mouse 11
4	18.5	18.51	17.57	13.78	15.37	18.77	16.21	18.4	18.9	17.2	not assessed	not assessed	not assessed	not assessed	not assessed	20.96	20.65	19.86	22.5	not assessed	not assessed	18.17	22.49	13.23															18.01	19.62	17.27	19.06	18.22	14.39	18.86	19.72	18	16.5	not assessed
8	21.73	25.08	23.93	24.8	27.03	22.22	26.2	26	27	25	24.83	25.3	25.9	25.49	24.76	30.04	30	27.85	32.71	23.2	19.3	22.2	26.7	20.1															24.11	26.51	23.82	25.34	24.85	25.32	25.86	23.32	25.5	24	24.72
12	24.01	27.45	26.6	27.55	30.54	26.81	28.75	28.72	31.51	28.35	29.63	27.15	27.53	27.79	26.84	not assessed	not assessed	not assessed	not assessed	27.3	24.7	24.5	31.5	22.5															26.4	28.81	26.18	29.83	26.77	27.82	30.26	26.69	28.9	27.4	27.8
16	27.42	29.38	28.55	29.94	34.06	31.27	30.28	30.23	33.54	29.74	33.24	29.18	30.65	29.35	28.14	31.69	31.63	31.9	37.11	27.5	25	28.5	37	25															27.96	30.32	27.65	31.77	28.55	31.05	31.71	28.36	31	29.14	31.97
20	30.36	31.14	29.11	30.82	35.21	36.29	32.68	30.36	34.62	29.51	36.49	30.4	32.26	30.89	28.64	30.69	31.14	33.43	39.91	29.5	27.5	28.5	39.5	26															29.15	30.74	28.13	32.68	30.34	33.21	33.4	29.68	33.78	30.99	35.38
24	33.28	32.62	31.3	32.53	36.63	40.27	32.59	31.59	38.73	31.08	38.7	30.98	33.17	32.69	29.2	31.22	32.74	35.85	42.03	30	28	30	41.5	27.5															28.25	29.79	27.59	35.18	32.84	36.01	35.05	31.18	37.48	32.83	36.64
28	34.88	34.14	32.36	31.86	37.1	34.82	34.34	32.75	40.28	33.08	39.19	33.29	35.45	32.61	28.43	32.69	33.17	37.21	44.01	30	28.5	31.5	45.5	27.5															28.49	31.44	28.88	36.36	33.47	35.06	35.25	32.06	38.9	33.8	36.7
32	38.11	35.96	34.38	32.91	38.83	37.14	34.24	33.69	42.83	31.86	40.08	33.61	35.3	34.61	29.25	31.28	32.96	37.32	46.19	30.5	27.5	not assessed	not assessed	not assessed															29.08	33.44	28.84	38.09	35.24	37.79	36.39	35	39.46	34.92	37.89
36	38.94	38.19	35.64	33.63	38.91	31.94	36.03	36.51	46.35	34.75	42.02	34.92	35.58	34.43	29.55	32.56	34.96	40.07	49.29	not assessed	not assessed	34	48	30															29.23	35.36	30.07	42.39	37.01	38.44	37.55	35.56	43.69	36.18	39.37
40	42.54	41.58	38.5	34.5	40.94	33.61	37.23	36.72	45.57	34.46	42.53	36.3	36.44	36.58	30.2	31.88	36.62	39.96	49.85	31	28.5	34.5	49.5	30															29.37	37.05	30.38	44.82	38.54	40.14	39.39	37.04	44.34	35.65	39.08
44	44.3	40.95	37.26	34.68	42.17	33.83	36.76	38.47	47.82	35.51	45.24	36.97	36.83	36.07	30.43	34.75	not assessed	41.57	51.26	31.5	28.5	34	48	28.5															29.78	37.16	30.37	46.78	37.76	40.99	39.82	38.35	46.06	36.03	43.55
48	46.83	42.27	37.65	36.05	44.28	32.43	38.61	40.41	50.08	37.35	46.6	38.45	38.41	37.32	32.41	32.9	not assessed	42.9	51.3	32	28	32.5	49	29.5															30.96	39.53	31.91	46.95	39.38	42.67	40.48	38.73	47.88	37.52	42.41
52
female	Pcsk1 fl/fl																																						Chat-Cre tg/0 Pcsk1 fl/fl
woa	mouse 1	mouse 2	mouse 3	mouse 4	mouse 5	mouse 6	mouse 7	mouse 8	mouse 9	mouse 10	mouse 11	mouse 12	mouse 13	mouse 14	mouse 15	mouse 16	mouse 17	mouse 18	mouse 19	mouse 20	mouse 21	mouse 22	mouse 23	mouse 24	mouse 25	mouse 26	mouse 27	mouse 28	mouse 29	mouse 30	mouse 31	mouse 32	mouse 33	mouse 34	mouse 35	mouse 36			mouse 1	mouse 2	mouse 3	mouse 4	mouse 5	mouse 6	mouse 7	mouse 8	mouse 9	mouse 10	mouse 11
4	14.19	13.68	9.27	16.77	16.2	not assessed	not assessed	not assessed	not assessed	not assessed	13.81																												15.7	14.71	16.11	not assessed	not assessed	not assessed	not assessed	not assessed	not assessed	16.62	17.149
8	20.39	19.45	18.02	20.6	19.24	21.49	18.19	20	14.4	17.4	17.3																												19.1	19.79	19.72	19.77	20.83	20.4	17.8	18.5	19	19.8	20
12	23.45	22.65	20.82	24.57	22.47	23.59	20.73	22.72	17.8	22.4	18.5																												22.42	22.9	23.35	20.76	21.93	22.42	22.2	21.8	21.3	20	20.5
16	25.83	25.4	23.63	25.41	23.36	24.33	21.94	24.14	19	21.5	21																												24.13	24.82	24.21	21.79	23.34	22.46	22	22	22	23	23
20	27.22	27.56	25.06	not assessed	not assessed	27.03	22.01	24.57	21	21.5	20.5																												24.74	25.72		24.09	25.28	23.55	23.5	23	22.5	22	24
24	27.29	28.63	26.17	27.67	25.55	29.15	22.3	24.81	20.5	22	22																												26.16	25.41	26.81	26.16	26.12	23.75	26	23.5	24.5	23	25.5
28	27.29	28.63	26.17	31.48	28.02	28.25	22.8	26.75	21	23.5	22																												26.16	25.41	28.59	27.17	27.89	24.85	26	26	27	24.5	26.5
32	24.62	29.64	27.56	30.5	28.58	28.72	23.63	28.43	22	23	not assessed																												27.1	27.58	31.07	25.94	28.58	24.31	28.5	28	28.5	not assessed	not assessed
36	not assessed	not assessed	not assessed	32.41	33.99	27.87	24.47	31.18	not assessed	not assessed	23.5																												not assessed	not assessed	32.35	27.1	28.47	23.74	not assessed	not assessed	not assessed	25.5	31.5
40	28.77	38.4	30.58	32.26	34.91	30.42	24.63	32.05	22	26.5	23.5																												33.41	33.06	35.79	30.03	30.11	24.7	35.5	32	29.5	27.5	30
44	30.3	40.34	31.3	32.58	35.19	30.73	24.55	33.68	23.5	25	23.5																												35.48	28.85	37.39	30.97	33.07	25.04	32.5	33	28	26.5	28
48	31.23	40.44	33.03	33.88	35.28	30.2	27.24	33.99	23	26.5	24																												36.37	35.28	35.74	31.15	34.68	27.25	31.5	32.5	28.5	27.5	27.5
52	32.5	39.09	30.75	36.36	39.4	not assessed	not assessed	not assessed	24	26	24																												35.02	36.83	36.13	not assessed	not assessed	not assessed	34	32	29.5	29.5	29
[truncated: 25 more columns]

## Sheet: 2c
male	Pcsk1 fl/fl																																						Pomc-Cre tg/0 Pcsk1 fl/fl
woa	mouse 1	mouse 2	mouse 3	mouse 4	mouse 5	mouse 6	mouse 7	mouse 8	mouse 9	mouse 10	mouse 11	mouse 12	mouse 13	mouse 14	mouse 15	mouse 16	mouse 17	mouse 18	mouse 19	mouse 20	mouse 21	mouse 22	mouse 23	mouse 24	mouse 25	mouse 26	mouse 27	mouse 28	mouse 29	mouse 30	mouse 31	mouse 32	mouse 33	mouse 34	mouse 35	mouse 36			mouse 1	mouse 2	mouse 3	mouse 4	mouse 5	mouse 6	mouse 7	mouse 8	mouse 9	mouse 10	mouse 11
4	20.5	18.5	17	18.42	18.18	16.84	17.02	not assessed	not assessed	16.24	18.05	20.3	18.59	not assessed	not assessed	not assessed	not assessed	not assessed	not assessed	not assessed	not assessed																		20	20	18	16.02	16.17	15.72	18.67	18.02	18.16	not assessed	not assessed
8	26	28	26.5	23.13	23.96	22.98	24.25	26.08	23.79	23.21	26.21	25.75	25.63	27.27	27.28	29.85	30.94	32.61	21.88	23.1	24.265																		29	30.5	28.5	24.745	25.075	26.46	25.79	27.48	27.93	28.72	24.8
12	28.5	30	29	25.86	26.09	25.98	26.45	30.2	27.93	25.11	27.9	29.52	29.16	22.77	26	29.42	31.78	32.93	24.29	26.8	27.09																		31	34	32	29.55	31.78	29.09	28.72	29.59	29.61	31.7	27.72
16	32	31	29.5	27.37	26.68	26.77	28.73	30.78	28.13	27.53	28.96	31.26	30.64	24.51	28.2	31.53	33.14	33.82	26.79	29.98	29.54																		34.5	36	34	32.44	30.05	30.05	29.96	31.55	30.9	32.47	30.07
20	not assessed	not assessed	not assessed	31.71	30.27	30.28	31.13	33.11	28.92	29.25	31.24	31.43	32.15	26.84	29.15	30.77	31.55	33.36	29.37	31.63	31.72																		not assessed	not assessed	not assessed	32.1	35.49	32.17	31.69	32.18	32.08	33.13	31.25
24	36.04	33.54	30.43	32.78	31.58	32.03	34.04	30.2	27.93	31.37	33.02	31.75	32.34	23.88	26.71	28.13	28.38	29.07	31.01	33.55	32.24																		36.81	37.21	34.53	32.83	37.4	32.71	31.67	33.49	31.66	31.7	27.72
28	36.91	35.32	29.91	33.66	32.66	32.65	34.88	34.41	32.3	32.49	33.05	32.24	33.2	31.24	30.18	30.94	32.16	29.63	32.7	34.06	33.73																		35.91	36.93	32.39	33.85	37.94	32.81	32.69	34.18	32.68	33.97	32.66
32	38.58	36.72	30.83	34.23	33.28	33.85	36.42	34.72	31.82	34.79	36.58	32.74	33.71	35.26	31.47	33.51	33.22	31.33	32.85	34.61	34.06																		36.72	34.89	32.9	33.48	37.9	32.67	32.61	35.07	32.36	33.93	32.35
36	40.63	37.73	31.26	34.84	33.64	35.46	38.18	34.42	34.61	35.51	37.11	33	34.26	35.4	30.1	32.31	32.76	30.36	33.8	35.46	35.26																		37.2	35.59	34.06	32.99	38.46	32.73	33.48	36.45	33.25	35.36	33.62
40	42.4	38.3	32.1	36.9	35.38	37.91	38.82	34.84	34.89	38.18	38.72	33.15	34.31	not assessed	not assessed	not assessed	not assessed	not assessed	33.29	36.08	35.26																		36.5	36.4	34.4	38.68	33.04	32.83	34.6	36.27	33.83	35.33	33.35
44	43.93	39.4	33.25	37.34	35.54	38.25	40.42	37.16	36.24	39.11	37.99	not assessed	not assessed	38.72	31.09	33.48	33.76	32.65	34.15	35.04	36.03																		33.59	38.84	34.68	39.54	33.57	32.92	34.46	37.38	34.12	36.1	33.77
48	42.9	39.51	31.87	37.46	36.88	39.31	40.09	35.7	35.74	39.15	40.18	33.91	34.78	39.38	31.82	33.03	35.23	34.28	34.7	35.8	35.4																		34.47	38.79	33.98	39.11	33.28	33.23	34.7	34.89	32.62	36.6	33.5
52	44.02	40.34	32.41	38.58	36.87	40.65	41.41	36.1	36.07	40.9	39.11	34.69	35.68	41.3	32.9	35	33.1	34.8	34.92	32.27	36.93																		35.85	36.4	35.47	40.26	33.47	32.62	32.21	36.33	33.59	35.65	32.9
female	Pcsk1 fl/fl																																						Pomc-Cre tg/0 Pcsk1 fl/fl
woa	mouse 1	mouse 2	mouse 3	mouse 4	mouse 5	mouse 6	mouse 7	mouse 8	mouse 9	mouse 10	mouse 11	mouse 12	mouse 13	mouse 14	mouse 15	mouse 16	mouse 17	mouse 18	mouse 19	mouse 20	mouse 21	mouse 22	mouse 23	mouse 24	mouse 25	mouse 26	mouse 27	mouse 28	mouse 29	mouse 30	mouse 31	mouse 32	mouse 33	mouse 34	mouse 35	mouse 36			mouse 1	mouse 2	mouse 3	mouse 4	mouse 5	mouse 6	mouse 7	mouse 8	mouse 9	mouse 10	mouse 11
4	15	15.5	not assessed	14.93	15.96	12.6	14.07	13.64	not assessed	not assessed	not assessed	not assessed	15.51	15.65	16.79	14.34	16.03	14.08	15.04	16.2	not assessed	not assessed	not assessed	not assessed	not assessed	not assessed	not assessed	not assessed	not assessed	not assessed	not assessed	not assessed	not assessed	not assessed	not assessed	not assessed			17	19.5	18.5	17	14.4	not assessed	not assessed	16.24	15.98	not assessed	not assessed
8	21	18.5	18.27	18.555	18.635	19.33	18.7	18.47	18.65	18.95	18.33	19.86	20.54	21.41	20.95	19.64	20.25	19.86	22.02	20.22	20.6	20.75	21.23	19.37	21.79	19.25	19.99	17.84	17.84	28.85	18.71	21.74	21.61	20.59	19.47	28.73			21	23	22	23.5	19.465	20.55	18.425	20.16	20.12	22.1	21.47
12	24.5	22	21.84	21.49	20.92	21.29	20.76	19.27	20.8	21.35	19.47	20.32	22.33	23.07	24.29	20.28	21.23	20.79	23.74	21.02	not assessed	not assessed	not assessed	not assessed	not assessed	not assessed	not assessed	not assessed	not assessed	20.7	21.26	23.74	24.67	22.84	22.36	21.18			25	26.5	26	25	23.21	23.8	20.31	23.69	22.74	23.82	26.58
16	26	23	22.18	22.45	22.22	22.76	22.42	20.6	22.49	22.84	21.78	23.3	22.87	22.92	24.19	20.86	22.7	21.24	25.85	22.59	28.6	24.43	28.2	24.31	25.03	25.32	26.21	20.04	20.91	22	22.87	25.61	26.67	24.49	23.94	23.2			25.5	27.5	27	27	27.87	24.71	22.05	26.06	24.65	27.04	29.6
20	not assessed	not assessed	24.3	23.64	23.69	22.84	23.38	21.26	22.76	23.14	22.34	23.65	23.4	25.77	23.84	21.14	24.73	22.9	22.91	23	32.22	25.07	28.35	24.95	26.27	28.19	25.88	20.69	23.7	22.37	23.3	26.2	28.12	25.28	24.29	24.35			not assessed	not assessed	not assessed	not assessed	30.33	29.32	24.04	28.4	23.94	28.42	33.08
24	not assessed	not assessed	25.36	25.06	26.74	22.97	23.79	21.77	23.02	25.17	21.86	24.92	24.93	27.31	27.86	22.6	26.08	26.38	25.64	23.37	32.44	25.28	29.64	26.02	28.7	27.98	26.19	23.38	22.53	22.5	23.6	27.77	28.29	26.47	25.61	23.81			not assessed	not assessed	not assessed	not assessed	31.03	31.09	24.9	28.74	24.93	30.27	35.07
28	29	24.5	26.02	24.03	27.52	25.93	24.69	23.64	24.53	25.53	25.74	25.9	25.04	26.71	28.56	22.45	27.6	26.76	23.69	24.14	34.85	26.16	31.67	25.72	29.06	32.26	26.64	24.13	23.36	23.76	25.41	27.99	28.04	26.21	25.2	23.77			26.5	27.5	33	28.5	32.19	33.25	25.85	30.81	26.57	32.37	37.05
32	31.5	25	25.43	24.51	29.04	25.19	24.88	22.42	22.6	25.73	26.29	26.04	25.23	26.8	29.52	23.29	27.87	27.34	29.78	23.87	36.48	26.17	32	26.82	28.57	30.47	29.52	24.72	24.29	23.24	24.63	28.78	29.27	26.84	24.94	23.96			26	30.5	34	28.5	33.37	33.17	25.94	30.74	25.94	32.42	35.72
36	31.5	27.5	25.95	26.25	30.17	24.51	25.89	23.75	24.79	27.07	27.54	26.62	25.62	27.66	32.01	22.65	31.23	28.54	30.25	25	36.77	27.18	33.81	26.59	28.8	29.75	29.66	23.72	24.63	23.51	25.66	28.94	30.02	27.26	25.77	24.49			26.5	31	34	29	34.52	32.31	26.8	30.3	27.05	34.56	37
40	30	23.5	25.67	26.64	29.7	26.04	28.45	24.22	23.98	27.9	26.41	27.54	26.45	29.12	26.75	24.44	30.27	31.2	29.14	24.39	36.05	25.99	33.92	27.22	31.25	31.34	30.55	24.36	24.87	not assessed	not assessed	not assessed	not assessed	not assessed	not assessed	not assessed			28.5	30.5	34.5	30	36.8	32.75	27.23	29.99	26.78	31.18	37.44
44	32.52	24.58	24.9	26.84	29.53	26.23	27.87	25.59	24.55	28.05	26.37	28.18	26.19	29.11	27.48	23.24	30.13	30.36	30.3	26.1	34.59	27.3	34.48	27.3	31.75	33.11	31.49	24.48	24.34	25.08	27.66	30.65	32.26	27.7	27.47	25.17			28.19	31.44	32.63	29.82	36.05	32.26	27.07	31.04	27.37	32.84	37.87
48	32.47	24.71	28.15	25.54	29.85	26.31	27.72	25.71	24.42	27.47	27.68	28.43	25.86	29.47	31.96	23.72	28.41	27.62	30.99	25.82	35.56	26.18	34.84	28.43	31.85	31.48	31.5	25.17	25.1	25.78	29.84	32.13	31.32	27.85	29.21	25.54			27.78	30.11	32.28	28.15	36.27	32.14	26.83	30.7	28	31.01	37.45
52	34.91	27.03	27.31	26.62	30.16	25.7	27.93	24.8	25.56	29.26	26.69	28.13	26.95	30.66	32.84	24.52	29.9	26.1	32.18	24.75	32.71	27.56	35.08	28.05	32.23	28.76	30.66	24.67	24.11	26.2	28.3	34	32.6	28.3	30.3	24.8			31.31	32.44	32.85	29.03	36.23	31.86	27.37	30.7	28.06	27.6	36
[truncated: 25 more columns]

## Sheet: 2d
Pcsk1 fl/fl	Pcsk1 fl/fl	Pomc-Cre Pcsk1 fl/fl	Pomc-Cre Pcsk1 fl/fl
	ACTH+		ACTH+
7.39736	51.0957	7.90748	28.2703
18.1071	47.8226	10.654	27.4398
33.2149	61.0967	15.4719	63.6956
39.2331	88.9345	16.5381	31.1796
14.1718	44.0503	10.3609	65.6193
7.89252	49.025	17.5838	24.351
14.6103	20.5717	10.389	11.8472
15.1269	80.3655	13.3312	28.2455
7.22852	53.327	0.128	18.0577
6.28412	53.5744	0.128	9.1762
13.6172	71.3975	0.128	26.5866
9.98516	185.438	0.36984	22.2976
3.2048	61.262	0.128	30.2037
0.128	142.354	0.86616	34.1654
0.128	176.851	0.128	26.7138
0.12516	158.074

[truncated: 68 more sheets: 2e, 2f, 2g, 3a, 3b, 3d, 3e, 3f, 3g, 3h, 3i, 3j, 3k, 3l, 3m, 4a, 4b, 4c, 4d, 4f …]
